# Supplementary material for: Intention to Vaccinate against COVID-19 in Adolescents: A Systematic Review
Source: Vaccines (Basel). 2023 Aug 21;11(8):1393. doi: 10.3390/vaccines11081393 (PMC10458082; doi:10.3390/vaccines11081393)
Supplement: Supplementary file 1 [file vaccines-11-01393-s001.zip]

Archive with 1 entries (1 files):
- vaccines-2518955-supplementary.pdf
